# Supplementary material for: On designing a new cumulative sum Wilcoxon signed rank chart for monitoring process location
Source: PLoS One. 2018 Apr 17;13(4):e0195762. doi: 10.1371/journal.pone.0195762 (PMC5903622; doi:10.1371/journal.pone.0195762)
Supplement: S1 Dataset — (XLSX) [file pone.0195762.s001.xlsx]

## Sheet: Sheet2
				Pepsi-Cola Data Muttalak and Al-Subah (2004)
				n = 3
				Cycle	SRS	RSS
					5.9	6
				1	6	5.9
					5.8	6
					5.5	5.2
				2	5.6	5.8
					5.8	5.9
					6	5.9
				3	5.9	5.8
					6.2	6.1
					5.8	5.9
				4	6	6.2
					5.7	6.1
					6	5.9
				5	5.8	5.9
					6	6.2
					5.9	5.8
				6	5.7	5.8
					5.7	6.4
					5.8	5.6
				7	5.9	6
					6.6	6.3
					5.8	5.9
				8	6	6.1
					6.2	6.6
					5.7	6.1
				9	6	6
					6.1	6.3
					6.1	5.8
				10	6.1	6
					5.8	6.2
					6.3	5.9
				11	5.9	6
					6.2	6.2
					6	6
				12	5.9	5.9
					5.7	6.1
					6	5.9
				13	5.8	6.2
					4.8	6.5
					6.1	5.8
				14	6.2	5.9
					6	6.5
					5.9	4.9
				15	6	6.1
					6	6.2
					6	5.9
				16	5.7	6
					6.1	6.5
					6	5.8
				17	6	6
					5.8	6.2
					6.1	5.9
				18	5.9	6
					5.6	6
					5.7	5.8
				19	5.8	5.7
					6.1	6
					6	6
				20	6	5.8
					6	6
					6.1	6.1
				21	5.8	5.9
					6.1	6.1
					6.1	5.8
				22	5.9	6
					5.9	6.2
					6	6
				23	6	6.1
					5.8	6.1
					6.1	5.9
				24	6.1	6
					6	6.5
					5.9	6
				25	6.1	6
					5.8	6.1
					6	5.8
				26	6.1	5.9
					6.1	6.3
					6	5.7
				27	6.4	6.1
					6.1	6
